# Supplementary material for: Association of intrauterine synechiae with pituitary gonadotrophin pulse patterns: A pilot study
Source: PLoS One. 2023 Dec 15;18(12):e0289075. doi: 10.1371/journal.pone.0289075 (PMC10723672; doi:10.1371/journal.pone.0289075)
Supplement: S1 File — (XLSX) [file pone.0289075.s001.xlsx]

## Sheet: data
grupo	idade	T_amenorreia	LH	FSH	proges	estradiol	h1LH	h1FSH	h2LH	h2FSH	h3LH	h3FSH	h4LH	h4FSH	duracaociclo
1	20	24	5.33	5.13	0.77	23.45	0	0	0	0	1	0	0	0
1	31	24	2.84	5	0.3	50.97	0	0	1	0	1	0	1	0
1	36	36	4.05	6.08	0.26	47.75	0	0	0	0	0	0	0	0
1	27	36	3.67	5.22	0.37	156.95	1	0	0	0	1	0	1	1
1	27	18	4.49	5.37	0.6	31.32	0	0	1	0	0	0	0	0
1	31	84	1.74	4.19	0.25	26.77	1	0	0	0	1	1	1	0
1	29	24	6.34	6.1	0.35	44.25	0	0	1	0	0	0	1	0
1	32	24	1.65	4.24	0.33	59.27	1	0	1	0	1	0	1	0
1	21	36	4.87	7.14	0.41	35	0	0	1	0	1	0	1	0
1	36	60	2.35	6.52	0.27	16.35	1	0	0	0	1	0	0	0
2	36		4.15	2.77	0.15	82	1	0	0	0	1	0	0	0	28
2	35		4.09	4.67	0.18	144.83	0	1	1	0	0	0	0	0	27
2	31		5	4.72	0.35	186.5	0	1	1	0	1	0	1	0	32
2	30		2.03	4.8	0.22	51	0	1	0	0	1	0	1	0	26
2	35		5.7	5.9	0.32	93.1	0	0	0	0	0	0	0	0	28
2	29		4.5	6.34	0.1	23.05	0	0	0	0	0	0	0	0	29
2	34		6.17	7.51	0.42	72.52	0	0	1	1	0	0	0	0	27
2	36		3.61	4.66	0.32	36.3	0	0	0	0	1	0	1	1	28
2	28		3.77	3.97	0.15	112.75	0	0	0	0	1	0	0	0	31
